# Supplementary material for: Pepsin Promotes Activation of Epidermal Growth Factor Receptor and Downstream Oncogenic Pathways, at Slightly Acidic and Neutral pH, in Exposed Hypopharyngeal Cells
Source: Int J Mol Sci. 2021 Apr 20;22(8):4275. doi: 10.3390/ijms22084275 (PMC8074291; doi:10.3390/ijms22084275)
Supplement: Supplementary file 1 [file ijms-22-04275-s001.zip]

Archive with 1 entries (1 files):
- ijms-1184605-supplementary.pdf
